# Supplementary material for: Absence of item origin bias on a Brazilian interinstitutional Progress Test examination: A pooled analysis of items approach
Source: PLoS One. 2025 Jun 9;20(6):e0325734. doi: 10.1371/journal.pone.0325734 (PMC12148128; doi:10.1371/journal.pone.0325734)
Supplement: S1 Data — (XLSX) [file pone.0325734.s001.xlsx]

## Sheet: A
A
Item	Correct	Students			General	Students		General-A	Correct-A
5	39	76			313.04	602		526	274.04
20	64	76			516	602		526	452
26	39	76			370	602		526	331
27	8	76			104	602		526	96
66	26	76			224	602		526	198
70	20	76			161	602		526	141
87	36	76			380	602		526	344
101	68	76			521	602		526	453
102	71	76			535	602		526	464
104	61	76			501	602		526	440
108	42	76			370	602		526	328
112	73	76			547	602		526	474
114	63	76			515	602		526	452
118	69	76			517	602		526	448
120	22	76			188	602		526	166

## Sheet: B
B
Item	Correct	Students			General	Students		General-B	Correct-B
13	39	72			364	602		530	325
30	47	72			308	602		530	261
38	54	72			464	602		530	410
39	60	72			441	602		530	381
55	52	72			421	602		530	369
74	26	72			218	602		530	192
78	68	72			539	602		530	471
90	51	72			397	602		530	346
94	66	72			545	602		530	479
110	34	72			255	602		530	221
111	50	72			392	602		530	342

## Sheet: C
C
Item	Correct	Students			General	Students		General-C	Correct-C
7	71	76			470	602		399	526
10	18	76			230	602		212	526
17	36	76			362	602		326	526
24	32	76			283	602		251	526
25	65	76			429	602		364	526
29	31	76			251	602		220	526
33	50	76			420	602		370	526

## Sheet: D
D
Item	Correct	Students			General	Students		General-C	Correct-C
8	69	78			525	602		456	524
9	38	78			355	602		317	524
35	76	78			569	602		493	524
37	48	78			407	602		359	524
40	48	78			321	602		273	524
41	58	78			377	602		319	524
42	39	78			308	602		269	524
44	61	78			478	602		417	524
45	42	78			315	602		273	524
46	45	78			362	602		317	524
47	40	78			260	602		220	524
48	65	78			477	602		412	524
50	29	78			228	602		199	524
53	10	78			84	602		74	524
62	22	78			113	602		91	524
67	60	78			429	602		369	524
71	52	78			378	602		326	524
76	58	78			444	602		386	524
79	54	78			344	602		290	524
86	45	78			388	602		343	524
89	63	78			470	602		407	524
96	72	78			514	602		442	524
99	53	78			314	602		261	524
100	20	78			196	602		176	524
103	44	78			369	602		325	524
106	12	78			182	602		170	524
109	57	78			446	602		389	524

## Sheet: E
E
Item	Correct	Students			General	Students		General-E	Correct-E
57	61	83			492	602		431	519
59	51	83			393	602		342	519
63	69	83			474	602		405	519
64	69	83			541	602		472	519
68	68	83			478	602		410	519
69	74	83			563	602		489	519
75	57	83			471	602		414	519
77	50	83			321	602		271	519
85	37	83			232	602		195	519
93	66	83			429	602		363	519
95	28	83			232	602		204	519
107	56	83			306	602		250	519
113	38	83			252	602		214	519
115	70	83			547	602		477	519
119	45	83			333	602		288	519

## Sheet: F
F
Item	Correct	Students			General	Students		General-F	Correct-F
3	66	74			510	602		444	528
6	67	74			510	602		443	528
14	69	74			529	602		460	528
21	47	74			375	602		328	528
22	56	74			398	602		342	528
23	31	74			232	602		201	528
32	48	74			396	602		348	528
34	23	74			205	602		182	528
36	10	74			101	602		91	528
43	47	74			360	602		313	528
49	38	74			264	602		226	528
51	54	74			378	602		324	528
52	57	74			455	602		398	528
65	39	74			287	602		248	528
73	33	74			253	602		220	528
81	47	74			373	602		326	528
82	29	74			250	602		221	528
83	41	74			313	602		272	528
92	13	74			141	602		128	528
97	62	74			465	602		403	528
98	41	74			316	602		275	528
105	34	74			311	602		277	528

## Sheet: G
G
Item	Correct	Students			General	Students		General-G	Correct-G
1	72	100			324	602		252	502
2	50	100			308	602		258	502
4	82	100			474	602		392	502
11	43	100			197	602		154	502
12	60	100			353	602		293	502
15	82	100			410	602		328	502
16	51	100			294	602		243	502
18	84	100			522	602		438	502
19	28	100			164	602		136	502
28	82	100			469	602		387	502
31	32	100			235	602		203	502
54	74	100			472	602		398	502
72	57	100			317	602		260	502
80	95	100			562	602		467	502
88	68	100			278	602		210	502
91	46	100			252	602		206	502
